# Supplementary material for: Identification of a DNA region associated with the cool virulence of Ralstonia solancearum strain UW551 and its utilization for specific detection of the bacterium’s race 3 biovar 2 strains
Source: PLoS One. 2018 Nov 14;13(11):e0207280. doi: 10.1371/journal.pone.0207280 (PMC6235357; doi:10.1371/journal.pone.0207280)
Supplement: S1 Raw Data File — (XLSX) [file pone.0207280.s002.xlsx]

## Sheet: Figure 2 data
S1 Raw Data file
Starting dilution:			0.03	0.03	Starting dilution:			0.03	0.03	Starting dilution:			0.03	0.03		Composite of cold data
		CPG	UW551	R13KO			CPG	UW551	R13KO			CPG	UW551	R13KO			UW551	R13KO
16 hours	1	0.0249	0.1449	0.1341	16 hours	1	0.0263	0.086	0.0952	16 hours	1	0.0249	0.0748	0.0799		16 hours	0.122767	0.1156
	2	0.0233	0.1448	0.1418		2	0.0269	0.0837	0.0965		2	0.0372	0.088	0.0868			0.0569333	0.0685333
	3	0.0238	0.1506	0.1429		3	0.0273	0.0816	0.0944		3	0.029	0.0811	0.0805			0.0509333	0.0520333
	Avg	0.024	0.146767	0.1396		Avg	0.0268333	0.0837667	0.0953667		Avg	0.0303667	0.0813	0.0824		Avg	0.0768778	0.0787222
	Std	0.000818535	0.00332014	0.00479479		Std	0.000503322	0.00220076	0.00105987		Std	0.00626285	0.00660227	0.0038223		SE	0.0230097	0.0190442
	Corrected		0.122767	0.1156		Corrected		0.0569333	0.0685333		Corrected		0.0509333	0.0520333
																20 hours	0.186867	0.188667
20 hours	1	0.025	0.2089	0.1997	20 hours	1	0.027	0.1318	0.1425	20 hours	1	0.0259	0.1203	0.1246			0.103133	0.1154
	2	0.0257	0.2138	0.2208		2	0.0263	0.1304	0.1418		2	0.0294	0.1219	0.1275			0.0942667	0.0990333
	3	0.0243	0.2129	0.2205		3	0.0269	0.1274	0.1421		3	0.0276	0.1235	0.1279		Avg	0.128089	0.134367
	Avg	0.025	0.211867	0.213667		Avg	0.0267333	0.129867	0.142133		Avg	0.0276333	0.1219	0.126667		SE	0.0295001	0.027558
	Std	0.0007	0.00260832	0.0120964		Std	0.000378594	0.00224796	0.000351188		Std	0.00175024	0.0016	0.00180093
	Corrected		0.186867	0.188667		Corrected		0.103133	0.1154		Corrected		0.0942667	0.0990333		24 hours	0.269067	0.270467
																	0.159067	0.1738
24 hours	1	0.0263	0.2938	0.2961	24 hours	1	0.0266	0.1869	0.2015	24 hours	1	0.0267	0.1728	0.1878			0.145833	0.156133
	2	0.0273	0.3048	0.2921		2	0.0261	0.1834	0.1984		2	0.0271	0.1738	0.1809		Avg	0.191322	0.200133
	3	0.0261	0.2883	0.3029		3	0.0286	0.1882	0.2028		3	0.0269	0.1716	0.1804		SE	0.0390595	0.0355345
	Avg	0.0265667	0.295633	0.297033		Avg	0.0271	0.186167	0.2009		Avg	0.0269	0.172733	0.183033
	Std	0.00064291	0.00840139	0.00546016		Std	0.00132288	0.00248261	0.00226053		Std	0.0002	0.00110151	0.00413562		40 hours	0.4347	0.4185
	Corrected		0.269067	0.270467		Corrected		0.159067	0.1738		Corrected		0.145833	0.156133			0.383	0.3787
																	0.354433	0.3504
40 hours	1	0.0256	0.4588	0.4438	40 hours	1	0.0276	0.4106	0.4061	40 hours	1	0.0259	0.3709	0.3796		Avg	0.390711	0.382533
	2	0.0279	0.4551	0.4488		2	0.0261	0.4129	0.3917		2	0.0272	0.3921	0.3629		SE	0.0234896	0.019752
	3	0.0265	0.4702	0.4429		3	0.0256	0.4048	0.4176		3	0.0294	0.3828	0.3912
	Avg	0.0266667	0.461367	0.445167		Avg	0.0264333	0.409433	0.405133		Avg	0.0275	0.381933	0.3779		45 hours	0.4675	0.4321
	Std	0.00115902	0.00787041	0.00317857		Std	0.00104083	0.00417413	0.012977		Std	0.00176918	0.0106265	0.0142264			0.4302	0.4295
	Corrected		0.4347	0.4185		Corrected		0.383	0.3787		Corrected		0.354433	0.3504			0.4018	0.4321
																Avg	0.433167	0.431233
45 hours	1	0.0255	0.4753	0.4406	45 hours	1	0.0264	0.4611	0.4453	45 hours	1	0.0259	0.4339	0.4337		SE	0.0190239	0.000866667
	2	0.0247	0.495	0.4562		2	0.0293	0.4533	0.4561		2	0.0282	0.4297	0.4323
	3	0.0244	0.5068	0.4741		3	0.0274	0.4593	0.4702		3	0.0274	0.4233	0.4498		64 hours	0.514767	0.463867
	Avg	0.0248667	0.492367	0.456967		Avg	0.0277	0.4579	0.4572		Avg	0.0271667	0.428967	0.4386			0.4913	0.495667
	Std	0.000568624	0.0159142	0.0167632		Std	0.00147309	0.00408412	0.0124864		Std	0.00116762	0.00533791	0.00972471			0.459133	0.448667
	Corrected		0.4675	0.4321		Corrected		0.4302	0.4295		Corrected		0.4018	0.411433		Avg	0.4884	0.4694
																SE	0.0161253	0.0138469
64 hours	1	0.0255	0.5152	0.4795	64 hours	1	0.0288	0.5133	0.5363	64 hours	1	0.0267	0.4802	0.4755
	2	0.0265	0.5616	0.4937		2	0.031	0.5127	0.5254		2	0.0267	0.4811	0.4756
	3	0.0253	0.5448	0.4957		3	0.0288	0.5365	0.5139		3	0.0262	0.4957	0.4745
	Avg	0.0257667	0.540533	0.489633		Avg	0.0295333	0.520833	0.5252		Avg	0.0265333	0.485667	0.4752
	Std	0.00064291	0.0234924	0.00883252		Std	0.00127017	0.013571	0.0112013		Std	0.000288675	0.00870077	0.000608276
	Corrected		0.514767	0.463867		Corrected		0.4913	0.495667		Corrected		0.459133	0.448667
Starting dilution:			0.03	0.03	Starting dilution:			0.03	0.03		Composite of warm data
		CPG	UW551	R13KO			CPG	UW551	R13KO			UW551	R13KO
2 hours	1	0.0272	0.0635	0.0682	2 hours	1	0.0266	0.04	0.0403		2 hours
	2	0.031	0.068	0.0746		2	0.0284	0.0427	0.0459			0.0352	0.0412
	3	0.0302	0.0625	0.0692		3	0.0283	0.0405	0.0388			0.0133	0.0139
	Avg	0.0294667	0.0646667	0.0706667		Avg	0.0277667	0.0410667	0.0416667		Avg	0.02425	0.02755
	Std	0.00200333	0.00292973	0.00344287		Std	0.0010116	0.00143643	0.0037421		SE	0.00894064	0.01365
	Corrected		0.0352	0.0412		Corrected		0.0133	0.0139
											4 hours
4 hours	1	0.0272	0.0939	0.1149	4 hours	1	0.0259	0.0517	0.0513			0.0697333	0.0874333
	2	0.0281	0.1002	0.1146		2	0.0251	0.0529	0.0523			0.0268667	0.0254333
	3	0.0264	0.0968	0.1145		3	0.0299	0.0569	0.0536		Avg	0.0483	0.0564333
	Avg	0.0272333	0.0969667	0.114667		Avg	0.0269667	0.0538333	0.0524		SE	0.0214333	0.031
	Std	0.00085049	0.00315331	0.000208167		Std	0.00257164	0.00272274	0.00115326
	Corrected		0.0697333	0.0874333		Corrected		0.0268667	0.0254333		6 hours
												0.132933	0.1621
6 hours	1	0.0276	0.1589	0.1851	6 hours	1	0.0269	0.0763	0.079			0.0486333	0.0520333
	2	0.0263	0.1599	0.1815		2	0.0267	0.0777	0.0833		Avg	0.0907833	0.107067
	3	0.026	0.1599	0.1996		3	0.0304	0.0759	0.0778		SE	0.04215	0.0550333
	Avg	0.0266333	0.159567	0.188733		Avg	0.028	0.0766333	0.0800333
	Std	0.00085049	0.00057735	0.00958141		Std	0.00208087	0.000945163	0.00289194		8 hours
	Corrected		0.132933	0.1621		Corrected		0.0486333	0.0520333			0.210733	0.2573
												0.1053	0.108567
8 hours	1	0.0276	0.2427	0.2819	8 hours	1	0.0262	0.1307	0.133		Avg	0.158017	0.182933
	2	0.0306	0.2401	0.289		2	0.0233	0.1293	0.1342		SE	0.0527167	0.0743667
	3	0.033	0.2406	0.2922		3	0.0262	0.1316	0.1342
	Avg	0.0304	0.241133	0.2877		Avg	0.0252333	0.130533	0.1338
	Std	0.00270555	0.00137961	0.00527162		Std	0.00167432	0.00115902	0.00069282		24 hours
	Corrected		0.210733	0.2573		Corrected		0.1053	0.108567			0.538167	0.525667
												0.443533	0.434233
24 hours	1	0.025	0.559	0.5552	24 hours	1	0.0299	0.4738	0.4618		Avg	0.49085	0.47995
	2	0.0295	0.5783	0.5543		2	0.0291	0.4732	0.4653		SE	0.0473167	0.0457167
	3	0.029	0.5607	0.551		3	0.0276	0.4702	0.4622
	Avg	0.0278333	0.566	0.5535		Avg	0.0288667	0.4724	0.4631
	Std	0.00246644	0.010686	0.00221133		Std	0.00116762	0.00192873	0.00191572
	Corrected		0.538167	0.525667		Corrected		0.443533	0.434233

## Sheet: Figure 4 data
Exp 1	Well	Fluor	Target	Content	Sample	Cq	Cq Mean		Exp 2	Well	Fluor	Target	Content	Sample	Cq	Cq Mean
	B02	SYBR	16sRNA	Unkn-01	WT-20	23.5789	23.1527			B02	SYBR	16sRNA	Unkn-01	WT-20	24.5786	24.6624
	B03	SYBR	16sRNA	Unkn-01	WT-20	22.8468	23.1527			B03	SYBR	16sRNA	Unkn-01	WT-20	25.0825	24.6624
	B04	SYBR	16sRNA	Unkn-01	WT-20	23.0325	23.1527			B04	SYBR	16sRNA	Unkn-01	WT-20	24.3261	24.6624
	B05	SYBR	16sRNA	Unkn-02	R13-20	27.11	27.3797			B05	SYBR	16sRNA	Unkn-02	R13-20	38.2514	31.843
	B06	SYBR	16sRNA	Unkn-02	R13-20	27.3403	27.3797			B06	SYBR	16sRNA	Unkn-02	R13-20	28.743	31.843
	B07	SYBR	16sRNA	Unkn-02	R13-20	27.6889	27.3797			B07	SYBR	16sRNA	Unkn-02	R13-20	28.5347	31.843
	C02	SYBR	pilT	Unkn-03	WT-20	30.0125	29.6533			C02	SYBR	pilT	Unkn-03	WT-20	30.0718	29.8418
	C03	SYBR	pilT	Unkn-03	WT-20	29.5749	29.6533			C03	SYBR	pilT	Unkn-03	WT-20	29.5466	29.8418
	C04	SYBR	pilT	Unkn-03	WT-20	29.3723	29.6533			C04	SYBR	pilT	Unkn-03	WT-20	29.907	29.8418
	C05	SYBR	pilT	Unkn-04	R13-20	37.9954	37.2399			C05	SYBR	pilT	Unkn-04	R13-20	36.9412	37.6488
	C06	SYBR	pilT	Unkn-04	R13-20	36.9282	37.2399			C06	SYBR	pilT	Unkn-04	R13-20	38.0383	37.6488
	C07	SYBR	pilT	Unkn-04	R13-20	36.7962	37.2399			C07	SYBR	pilT	Unkn-04	R13-20	37.9668	37.6488
	D02	SYBR	pilQ	Unkn-05	WT-20	29.7807	29.3369			D02	SYBR	pilQ	Unkn-05	WT-20	29.7861	29.4074
	D03	SYBR	pilQ	Unkn-05	WT-20	29.1972	29.3369			D03	SYBR	pilQ	Unkn-05	WT-20	29.2221	29.4074
	D04	SYBR	pilQ	Unkn-05	WT-20	29.0329	29.3369			D04	SYBR	pilQ	Unkn-05	WT-20	29.214	29.4074
	D05	SYBR	pilQ	Unkn-06	R13-20	35.7993	35.312			D05	SYBR	pilQ	Unkn-06	R13-20	34.5665	35.835
	D06	SYBR	pilQ	Unkn-06	R13-20	35.1065	35.312			D06	SYBR	pilQ	Unkn-06	R13-20	36.4213	35.835
	D07	SYBR	pilQ	Unkn-06	R13-20	35.0303	35.312			D07	SYBR	pilQ	Unkn-06	R13-20	36.5172	35.835
	E02	SYBR	16sRNA	Unkn-07	WT-28	24.111	23.7304			E02	SYBR	16sRNA	Unkn-07	WT-28	25.8877	25.8136
	E03	SYBR	16sRNA	Unkn-07	WT-28	24.2583	23.7304			E03	SYBR	16sRNA	Unkn-07	WT-28	25.7203	25.8136
	E04	SYBR	16sRNA	Unkn-07	WT-28	22.822	23.7304			E04	SYBR	16sRNA	Unkn-07	WT-28	25.8328	25.8136
	E05	SYBR	16sRNA	Unkn-08	R13-28	26.468	26.2643			E05	SYBR	16sRNA	Unkn-08	R13-28	28.6606	29.1268
	E06	SYBR	16sRNA	Unkn-08	R13-28	26.4479	26.2643			E06	SYBR	16sRNA	Unkn-08	R13-28	29.1663	29.1268
	E07	SYBR	16sRNA	Unkn-08	R13-28	25.8771	26.2643			E07	SYBR	16sRNA	Unkn-08	R13-28	29.5535	29.1268
	F02	SYBR	pilT	Unkn-09	WT-28	31.8607	31.738			F02	SYBR	pilT	Unkn-09	WT-28	31.3117	31.2657
	F03	SYBR	pilT	Unkn-09	WT-28	31.7503	31.738			F03	SYBR	pilT	Unkn-09	WT-28	31.1942	31.2657
	F04	SYBR	pilT	Unkn-09	WT-28	31.6031	31.738			F04	SYBR	pilT	Unkn-09	WT-28	31.2912	31.2657
	F05	SYBR	pilT	Unkn-10	R13-28	33.8823	34.1294			F05	SYBR	pilT	Unkn-10	R13-28	33.5367	33.5073
	F06	SYBR	pilT	Unkn-10	R13-28	34.4166	34.1294			F06	SYBR	pilT	Unkn-10	R13-28	33.3164	33.5073
	F07	SYBR	pilT	Unkn-10	R13-28	34.0893	34.1294			F07	SYBR	pilT	Unkn-10	R13-28	33.6688	33.5073
	G02	SYBR	pilQ	Unkn-11	WT-28	29.0453	28.9236			G02	SYBR	pilQ	Unkn-11	WT-28	29.1157	29.1342
	G03	SYBR	pilQ	Unkn-11	WT-28	28.9212	28.9236			G03	SYBR	pilQ	Unkn-11	WT-28	29.0972	29.1342
	G04	SYBR	pilQ	Unkn-11	WT-28	28.8045	28.9236			G04	SYBR	pilQ	Unkn-11	WT-28	29.1897	29.1342
	G05	SYBR	pilQ	Unkn-12	R13-28	31.4257	31.3917			G05	SYBR	pilQ	Unkn-12	R13-28	31.6556	31.5928
	G06	SYBR	pilQ	Unkn-12	R13-28	31.2549	31.3917			G06	SYBR	pilQ	Unkn-12	R13-28	31.4285	31.5928
	G07	SYBR	pilQ	Unkn-12	R13-28	31.4946	31.3917			G07	SYBR	pilQ	Unkn-12	R13-28	31.6943	31.5928
	H02	SYBR	16sRNA	NTC-13			0			H02	SYBR	16sRNA	NTC-13			0
	H03	SYBR	16sRNA	NTC-13			0			H03	SYBR	16sRNA	NTC-13			0
	H04	SYBR	pilT	NTC-14			0			H04	SYBR	pilT	NTC-14			0
	H05	SYBR	pilT	NTC-14			0			H05	SYBR	pilT	NTC-14			0
	H06	SYBR	pilQ	NTC-15			0			H06	SYBR	pilQ	NTC-15			0
	H07	SYBR	pilQ	NTC-15			0			H07	SYBR	pilQ	NTC-15			0

## Sheet: Table 4 data
	CK control, in italics, not used for statistical analysis								CI=Nwp+(NsXRs)
Inoculation date:			Hot								Cold
2014-07-25			Ck	UW551	K60	R13KO	R23KO	R9KO	R15KO	R27KO	Ck	UW551	K60	R13KO	R23KO	R9KO	R15KO	R27KO
2x10^7 inoculum			Healthy	Diseased	Diseased		Diseased				Healthy	Diseased	Diseased		Diseased
			Healthy	Diseased	Diseased		Diseased				Healthy	Diseased	Healthy		Diseased
			Healthy	Diseased	Diseased		Diseased				Healthy	Diseased	Healthy		Diseased
			Healthy	Healthy	Diseased		Diseased				Healthy	Diseased	Healthy		Diseased
			Healthy	Diseased	Healthy		Diseased				Healthy	Diseased	Healthy		Diseased
			Healthy	Diseased	Healthy		Diseased				Healthy	Diseased	Healthy		Diseased
												Diseased	Healthy		Diseased
2014-09-26			Healthy	Diseased	Healthy	Diseased					Healthy	Healthy	Healthy	Healthy
2x10^7 inoculum			Healthy	Diseased	Healthy	Diseased					Healthy	Healthy	Healthy	Healthy
			Healthy	Healthy	Healthy	Diseased					Healthy	Diseased	Healthy	Diseased
			Healthy	Diseased	Healthy	Diseased					Healthy	Healthy	Healthy	Healthy
			Healthy	Healthy	Healthy	Diseased					Healthy	Diseased	Healthy	Healthy
											Healthy	Diseased	Healthy	Healthy
2014-11-14			Healthy	Diseased	Healthy	Diseased					Healthy	Diseased	Healthy	Healthy
2x10^7 inoculum			Healthy	Diseased	Healthy	Diseased					Healthy	Healthy	Healthy	Healthy
			Healthy	Healthy	Healthy	Diseased					Healthy	Diseased	Healthy	Healthy
			Healthy	Diseased	Healthy	Healthy					Healthy	Diseased	Healthy	Healthy
			Healthy	Healthy	Healthy	Diseased					Healthy	Healthy	Healthy	Healthy
			Healthy	Diseased	Healthy	Diseased						Diseased	Healthy	Healthy
			Healthy	Healthy	Healthy	Diseased					Healthy	Diseased	Healthy	Diseased
			Healthy	Healthy	Healthy	Healthy					Healthy	Healthy	Healthy	Healthy
			Healthy	Diseased	Healthy	Healthy					Healthy	Diseased	Healthy	Healthy
			Healthy	Healthy	Healthy	Diseased					Healthy	Healthy	Healthy	Healthy
											Healthy	Healthy	Healthy	Healthy
												Healthy	Healthy	Healthy
2015-04-15			Healthy	Diseased	Healthy			Diseased		Diseased	Healthy	Diseased	Healthy			Diseased		Diseased
1x10^8 inoculum			Healthy	Diseased	Diseased			Diseased		Diseased	Healthy	Healthy	Healthy			Diseased		Diseased
			Healthy	Diseased	Diseased			Diseased		Diseased	Healthy	Diseased	Healthy			Diseased		Diseased
			Healthy	Diseased	Healthy			Diseased		Diseased	Healthy	Diseased	Latent			Diseased		Diseased
			Healthy	Diseased	Diseased			Diseased		Diseased	Healthy	Diseased	Diseased			Diseased		Diseased
												Diseased	Diseased			Diseased		Diseased
												Diseased	Healthy			Diseased		Diseased
												Diseased	Diseased			Diseased		Diseased
												Diseased	Diseased			Diseased		Diseased
2015-05-01			Healthy	Diseased	Healthy	Diseased		Diseased		Diseased	Healthy	Diseased	Healthy	Diseased		Diseased		Healthy
1x10^8 inoculum			Healthy	Diseased	Diseased	Diseased		Diseased		Diseased	Healthy	Diseased	Healthy	Healthy		Diseased		Diseased
			Healthy	Diseased	Diseased	Diseased		Diseased		Diseased	Healthy	Latent	Diseased	Diseased		Healthy		Diseased
			Healthy	Diseased	Diseased	Diseased		Diseased		Diseased	Healthy	Diseased	Diseased	Latent		Diseased		Diseased
			Healthy	Diseased	Diseased	Diseased		Diseased		Diseased	Healthy	Diseased	Healthy	Latent		Healthy		Diseased
											Healthy	Latent	Diseased	Diseased		Diseased		Healthy
												Diseased	Healthy	Diseased		Latent		Diseased
												Diseased	Healthy	Diseased		Diseased		Healthy
												Diseased	Healthy	Diseased		Healthy		Diseased
												Diseased	Diseased	Diseased		Healthy		Healthy
2015-06-01			Healthy	Healthy	Diseased	Healthy		Diseased		Healthy	Healthy	Diseased	Healthy	Healthy		Diseased		Diseased
1x10^8 inoculum			Healthy	Diseased	Diseased	Latent		Diseased		Diseased	Healthy	Healthy	Healthy	Healthy		Diseased		Diseased
			Healthy	Latent	Diseased	Healthy		Diseased		Diseased	Healthy	Diseased	Healthy	Healthy		Healthy		Diseased
			Healthy	Diseased	Diseased	Healthy		Diseased		Diseased	Healthy	Diseased	Healthy	Healthy		Diseased		Diseased
			Healthy	Diseased	Diseased	Latent		Diseased		Diseased	Healthy	Diseased	Diseased	Healthy		Diseased		Diseased
											Healthy	Diseased	Healthy	Healthy		Healthy		Diseased
												Healthy	Healthy	Healthy		Healthy		Diseased
												Healthy	Healthy	Healthy		Diseased		Healthy
												Healthy	Healthy	Healthy		Diseased		Diseased
												Healthy	Healthy	Healthy		Diseased		Diseased
2015-07-15			Healthy	Diseased	Diseased	Diseased					Healthy	Diseased	Healthy	Latent
1x10^8 inoculum			Healthy	Diseased	Diseased	Diseased					Healthy	Diseased	Healthy	Healthy
			Healthy	Diseased	Diseased	Diseased					Healthy	Diseased	Healthy	Diseased
			Healthy	Diseased	Diseased	Healthy					Healthy	Diseased	Healthy	Diseased
			Healthy	Diseased	Diseased	Diseased					Healthy	Latent	Latent	Diseased
											Healthy	Diseased	Healthy	Diseased
												Diseased	Healthy	Diseased
												Diseased	Diseased	Healthy
												Diseased	Diseased	Diseased
												Diseased	Diseased	Diseased
2015-09-23			Healthy	Diseased	Diseased				Diseased		Healthy	Diseased	Healthy				Diseased
1x10^8 inoculum			Healthy	Diseased	Diseased				Diseased		Healthy	Diseased	Healthy				Diseased
			Healthy	Diseased	Diseased				Diseased		Healthy	Diseased	Healthy				Diseased
			Healthy	Diseased	Diseased				Diseased		Healthy	Diseased	Healthy				Diseased
			Healthy	Diseased	Diseased				Diseased		Healthy	Diseased	Healthy				Diseased
											Healthy	Diseased	Healthy				Healthy
											Healthy	Diseased	Healthy				Diseased
											Healthy	Diseased	Healthy				Diseased
												Diseased	Healthy				Diseased
												Diseased	Diseased				Diseased

## Sheet: Table 5 data
Experiment #1						Experiment #2						Experiment #3
Swimming 0.3% - 21C			Swarming 0.7% - 21C			Swimming 0.3% - 21C			Swarming 0.7% - 21C			Swimming 0.3% - 21C			Swarming 0.7% - 21C
UW551			UW551			UW551			UW551			UW551			UW551
	5.2			1.9			4			2.1			3.3			1.9
	5			1.7			4			2.1			3.1			2
	5.4			2.1			3.2			5.1			3.2			2.3
Avg	5.2		Avg	1.9		Avg	3.73333		Avg	3.1		Avg	3.2		Avg	2.06667
STDEV	0.2		STDEV	0.2		STDEV	0.46188		STDEV	1.73205		STDEV	0.1		STDEV	0.208167
R13KO			R13KO			R13KO			R13KO			R13KO			R13KO
	5.5			1.8			3.2			2			3			2.4
	5.1			1.9			3.5			1.8			3.1			3.3
	6			2.4			3.7			5			3.3			2.2
Avg	5.53333		Avg	2.03333		Avg	3.46667		Avg	2.93333		Avg	3.13333		Avg	2.63333
STDEV	0.450925		STDEV	0.321455		STDEV	0.251661		STDEV	1.79258		STDEV	0.152753		STDEV	0.585947
Swimming 0.3% - 28C			Swarming 0.7% - 28C			Swimming 0.3% - 28C			Swarming 0.7% - 28C			Swimming 0.3% - 28C			Swarming 0.7% - 28C
UW551			UW551			UW551			UW551			UW551			UW551
	8.5			2.4			6.1			3.2			6.4			4.2
	8.5			2.8			6.2			4.4			6.1			5.1
	6.2			3.7			8.5			5.4			6			6
Avg	7.73333		Avg	2.96667		Avg	6.93333		Avg	4.33333		Avg	6.16667		Avg	5.1
STDEV	1.32791		STDEV	0.665833		STDEV	1.35769		STDEV	1.10151		STDEV	0.208167		STDEV	0.9
R13KO			R13KO			R13KO			R13KO			R13KO			R13KO
	6.8			2.6			5.8			3.2			5.7			5.1
	6.1			2.5			6.6			3.2			6			3.7
	5.6			3.5			8.5			5.2			6.1			5.2
Avg	6.16667		Avg	2.86667		Avg	6.96667		Avg	3.86667		Avg	5.93333		Avg	4.66667
STDEV	0.602771		STDEV	0.550757		STDEV	1.38684		STDEV	1.1547		STDEV	0.208167		STDEV	0.83865

## Sheet: Table 6 data
		hot
	Strain	Exp 1	Exp 2	Exp 3	Avg	St dev	TTEST
	R13KO	11.3	10.85	11.86	11.3367	0.505997	0.50444
	UW551	11.64	11.47	11.61	11.5733	0.0907377
		cold
	R13KO	3.49	2.89	3.33	3.23667	0.310698	1.94355e-05
	UW551	9.04	9.61	9.61	9.42	0.32909
